# Supplementary material for: Smart Kiosk for Nutritional Management of People With Diabetes in Underserved Communities: Development and Technical Evaluation
Source: JMIR Form Res. 2026 Feb 19;10:e76936. doi: 10.2196/76936 (PMC12919750; doi:10.2196/76936)
Supplement: Multimedia Appendix 1 [file formative-v10-e76936-s001.xlsx]

## Sheet: Table 1 y figura 4
Metric	Value (%)			Global Metrics of the AI Model
Accuracy	0.873333
Precision	0.904762
Recall	0.921212
F1- Score	0.912913
General breakdown by class								Confusion Matrix
Class	Precision	Recall	F1-Score	Support				True\Predicted	Adequate	Minor_Adjustment	Requires_Consultation	Full support
Adequate	0.904762	0.921212	0.912913	165				Adequate	152	9	4	165
Minor_Adjustment	0.850575	0.822222	0.836158	90				Minor_Adjustment	11	74	5	90
Requires_Consultation	0.8	0.8	0.8	45				Requires_Consultation	5	4	36	45
								Total predicho	168	87	45	300	262
Precision
Class	TP	FP (column - TP)	Calculation	Result
Adequate	152	(11 + 5) = 16	152 / (152+16)	0.904762
Minor_Adjustment	74	(9 + 4) = 13	74 / (74+13)	0.850575
Requires_Consultation	36	(4 + 5) =9	36 / (36+9)	0.8
Precision macro				0.851779
Recall
Class	TP	FN (row- TP)	Calculation	Result				Figura 4. Global metrics of the AI model
Adequate	152	(9 +4) = 13	152 / (152+13)	0.921212
Minor_Adjustment	74	(11 + 5) = 16	74 / (74+16)	0.822222
Requires_Consultation	36	(5 + 4) = 9	36 / (36+9)	0.8
Recall macro				0.847811
F1 -Score
Class	Precision	Recall	F1-Score
Adequate	0.904762	0.921212	0.912913
Minor_Adjustment	0.850575	0.822222	0.836158
Requires_Consultation	0.8	0.8	0.8
F1 macro			0.84969
Class	TP	FP	FN	Support	Precision	Recall	F1- Score
Adequate	152	16	13	165	0.904762	0.921212	0.912913
Minor Adjustment	74	13	16	90	0.850575	0.822222	0.836158
Requires Consultation	36	9	9	45	0.8	0.8	0.8
Macro Average					0.851779	0.847811	0.84969
Weighted Average					0.87305	0.87315	0.87295
Micro Average (Overall Accuracy)					0.873333	0.873333	0.873333
Note: TP = True Positive; FP = False Positive; FN = False Negative.

## Sheet: Table 2- figure 5 y 6
Table 2. System performance according to the number of concurrent users.
Concurrent users	Average time (s)	Standard deviation (s)	Average CPU (%)	Average RAM (%)				Indicator	Value		Criterion	Value	Assessment
5	1.25	0.12	35	42				Average response time (s)	2.36		Growth of response time per user	0.061 s	Excellent (linear, low impact)
10	1.8	0.18	47	46				Maximum response time (s)	4		Total time at maximum load	4.0 s	Acceptable (below 5 s)
20	2.4	0.25	59	51				Average standard deviation (s)	0.24		CPU stability (77% max)	Yes	No saturation
50	4	0.4	77	63				Average CPU usage (%)	54.5		RAM consumption (63% max)	Moderate	Stable
Average	2.3625	0.2375	54.5	50.5				Average RAM usage (%)	50.5
								Estimated scalability (s/user)	0.06
Concurrent users	Average time (s)
5	1.25
10	1.8
20	2.4
50	4
Average	2.3625
			Figure 5. Response time vs concurrent users.
Concurrent users	Average CPU (%)	Average RAM (%)
5	35	42
10	47	46
20	59	51
50	77	63
Average	54.5	50.5
				Figure 6. CPU and RAM usage vs concurrent users

## Sheet: Table 3. SUS
		Participant	SUS_1	SUS_2	SUS_3	SUS_4	SUS_5	SUS_6	SUS_7	SUS_8	SUS_9	SUS_10	SUS_ total	SUS-Score
		Participant 1 average	4	3	4	3	4	3	4	3	4	3	35	87.5
		Participant 2 average	4	4	4	3	4	4	4	3	4	3	37	92.5
		Participant 3 average	4	3	3	3	4	3	4	4	4	3	35	87.5
												Average		89.1667
		SUS ≈ 89 indica usabilidad excelente, percentil ~95 (Bangor et al., 2009).
	A) IC 95% para tasa de éxito (Wilson)
	Parameter	Value / Formula
	x = # of tasks completed without errors	59
	n = # of total tasks	60
	z (95%)	1.96
	p̂ = x/n	0.983
	D = 1 + z²/n	1.064
	Center = (p̂ + z²/(2n)) / D	0.954
	Half-width = z × √(p̂(1 − p̂)/n + z²/(4n²)) / D	0.043
	Lower limit (95%)	0.911
	Upper limit (95%)	0.997
	Indicator	Value
	Average SUS (0–100)	89.17
	SUS classification	Excellent (Grade A)	Bangor, Kortum & Miller (2009) y Sauro (2011),
	Task success rate	98.3% — 95% CI (Wilson) (0.911, 0.997)
	Estimated error rate	< 0.05
	Usability Results (Summary)
	Indicator	Value
	Participant 1	0.875
	Participant 2	0.925
	Participant 3	0.875
	Average SUS (0–100)	0.8917
	SUS classification	Excellent (Grade A)
	Task success rate	98.3 % — 95 % CI (Wilson) (9.11% - 99.7 %)
	Estimated error rate	< 0.05
	Note: SUS = System Usability Scale. CI = Confidence Interval.

## Sheet: Abstract
Indicator	Value
Accuracy	0.873
Precision	0.905
Recall	0.921
F1-score	0.913
Maximum response time (50 users)	4.0 s
Average SUS	89.17/100
Task success rate	0.983
95% CI (Wilson)	[0.911, 0.997]
